# Supplementary material for: Viral control of biomass and diversity of bacterioplankton in the deep sea
Source: Commun Biol. 2020 May 22;3:256. doi: 10.1038/s42003-020-0974-5 (PMC7244761; doi:10.1038/s42003-020-0974-5)
Supplement: Supplementary file 3 — Supplementary Data 1 [file 42003_2020_974_MOESM3_ESM.xlsx]

## Sheet: Sheet1
Title: The data of bacterial abundance, viral abundance, high-fluorescence bacterial abundance and percentages of high-fluorescence bacterial abundance to total bacterial abundance during microcosm incubation.
Caption: HFBA, high-fluorescence bacterial abundance; TBA, total bacterial abundance.
	+ Virus
Time (day)	Bacterial abundance-1 (mL-1)	BA-2 (mL-1)	BA-mean (mL-1)	Viral abundance-1 (mL-1)	VA-2 (mL-1)	VA-mean (mL-1)	VBR-1	VBR-2	VBR-mean	HFBA-1 (mL-1)	HFBA-2 (mL-1)	HFBA-mean (mL-1)	HFBA/BA-1	HFBA/BA-2	HFBA/BA-mean
0	21396.8	21396.8	21396.8	582511	582511	582511	27.2242	27.2242	27.2242	3206.45	3206.45	3206.45	14.9856	14.9856	14.9856
0.5	29792.8	14176.7	21984.7	518806	700657	609732	17.4138	49.4231	33.4184	6628.77	1713.94	4171.35	22.2496	12.0898	17.1697
1	NA	16383	16383	646602	782076	714339	NA	47.737	47.737	NA	2005.08	2005.08	NA	12.2388	12.2388
1.5	26833.7	22360.5	24597.1	627673	600849	614261	23.3912	26.871	25.1311	4872.48	1319.98	3096.23	18.1581	5.90319	12.0306
2	28306.3	19592.8	23949.5	674583	727563	701073	23.8316	37.1343	30.4829	3642.17	1345.32	2493.75	12.867	6.86642	9.86671
2.5	NA	15228.7	15228.7	808646	761163	784905	NA	49.9822	49.9822	NA	2224.41	2224.41	NA	14.6067	14.6067
3	26753	16056.7	21404.9	924998	894666	909832	34.5755	55.7192	45.1473	3304.35	1835.75	2570.05	12.3513	11.4329	11.8921
3.5	27851.1	17825.7	22838.4	853906	797305	825606	30.6597	44.7279	37.6938	5037.16	2494.13	3765.65	18.086	13.9918	16.0389
4	17727	25871.9	21799.4	1.04685e+06	923068	984958	59.0538	35.6785	47.3661	5092.85	3573.6	4333.22	28.7293	13.8127	21.271
4.5	17837.6	25405.9	21621.7	947905	770222	859064	53.141	30.3167	41.7288	2862.82	3667.84	3265.33	16.0494	14.437	15.2432
5	30096.3	32505	31300.7	926781	1.00734e+06	967060	30.7938	30.9902	30.892	6019.26	6633.18	6326.22	20	20.4066	20.2033
5.5	29846.3	19415.1	24630.7	890838	682841	786839	29.8476	35.1706	32.5091	5988.81	6455.39	6222.1	20.0655	33.2494	26.6574
6	34966.7	24411.5	29689.1	883366	736453	809910	25.2631	30.1683	27.7157	9536.38	9661.85	9599.11	27.2727	39.5792	33.4259
6.5	52139.3	35566.2	43852.7	737371	671443	704407	14.1423	18.8787	16.5105	20508.6	21681.9	21095.3	39.3343	60.9622	50.1482
7	52467.5	43127.9	47797.7	616231	654480	635356	11.745	15.1753	13.4602	31358.2	29102.8	30230.5	59.7669	67.4801	63.6235
7.5	77417.1	77415.8	77416.5	730651	695251	712951	9.43784	8.98074	9.20929	52418.6	54235.1	53326.8	67.7093	70.0569	68.8831
8	76645	79549.2	78097.1	775716	778780	777248	10.1209	9.78991	9.9554	59555.8	61583.4	60569.6	77.7033	77.4154	77.5594
8.5	82549.3	90710.6	86629.9	863391	840239	851815	10.4591	9.26286	9.86098	61939.5	73160.8	67550.1	75.0333	80.653	77.8432
9	95329.4	93347.5	94338.4	1.02972e+06	1.06383e+06	1.04677e+06	10.8017	11.3964	11.099	76439.7	77296.1	76867.9	80.1848	82.8047	81.4948
9.5	93477.6	99186.9	96332.2	1.22981e+06	1.31222e+06	1.27102e+06	13.1562	13.2298	13.193	71180.9	85782.6	78481.7	76.1475	86.4858	81.3167
10	89765.6	101661	95713.3	1.25597e+06	1.23766e+06	1.24681e+06	13.9917	12.1743	13.083	87565.3	87876.1	87720.7	97.5489	86.4403	91.9946
10.5	86507.7	106794	96650.9	1.23162e+06	1.21781e+06	1.22472e+06	14.2372	11.4034	12.8203	69005.7	92068.9	80537.3	79.7683	86.2116	82.99
11	101215	NA	101215	1.33641e+06	1.26188e+06	1.29915e+06	13.2036	NA	13.2036	89076.9	NA	89076.9	88.0072	NA	88.0072
11.5	107574	122241	114907	1.29663e+06	1.28341e+06	1.29002e+06	12.0533	10.4991	11.2762	97731.3	100950	99340.4	90.8501	82.5826	86.7164
12	139713	112655	126184	1.43172e+06	1.45404e+06	1.44288e+06	10.2476	12.907	11.5773	114673	95246.1	104960	82.0778	84.5468	83.3123
	- Virus
Time (day)	Bacterial abundance-1 (mL-1)	BA-2 (mL-1)	BA-mean (mL-1)	Viral abundance-1 (mL-1)	VA-2 (mL-1)	VA-mean (mL-1)	VBR-1	VBR-2	VBR-mean	HFBA-1 (mL-1)	HFBA-2 (mL-1)	HFBA-mean (mL-1)	HFBA/BA-1 （%）	HFBA/BA-2 （%）	HFBA/BA-mean （%）
0	15255.9	15255.9	15255.9	355124	355124	355124	23.2778	23.2778	23.2778	488.882	488.882	488.882	3.20454	3.20454	3.20454
0.5	9616.87	15670.3	12643.6	269158	398631	333895	27.9882	25.4386	26.7134	934.21	1273.21	1103.71	9.71429	8.125	8.91964
1	16821.1	14030.9	15426	402045	417561	409803	23.9013	29.7601	26.8307	1297.7	1051.1	1174.4	7.7147	7.49129	7.603
1.5	21923.8	10612.3	16268	257716	387803	322760	11.7551	36.5428	24.149	2177.7	1344.87	1761.29	9.93304	12.6728	11.3029
2	17678.1	15869.5	16773.8	234979	375040	305010	13.2921	23.6328	18.4624	2375.03	1198.16	1786.6	13.4349	7.55008	10.4925
2.5	18357.5	17587	17972.3	183193	309226	246210	9.9792	17.5826	13.7809	1688.89	1345.32	1517.11	9.2	7.64951	8.42476
3	16981.2	13869	15425.1	239574	393799	316687	14.1082	28.3941	21.2512	3352.19	1712.23	2532.21	19.7406	12.3457	16.0432
3.5	15972.6	11349.6	13661.1	214117	386013	300065	13.4053	34.0111	23.7082	3595.68	1247.48	2421.58	22.5115	10.9914	16.7514
4	19049.2	15714	17381.6	422343	387939	405141	22.1711	24.6874	23.4293	3085.09	2105	2595.04	16.1954	13.3956	14.7955
4.5	16211.8	16597.5	16404.7	308164	410193	359179	19.0086	24.7141	21.8613	5012.71	3495.51	4254.11	30.9201	21.0604	25.9902
5	19263.2	17697.5	18480.3	473650	448512	461081	24.5884	25.3432	24.9658	6217.08	3715.5	4966.29	32.2745	20.9945	26.6345
5.5	25405.9	20609.4	23007.6	220800	413737	317269	8.69092	20.0752	14.3831	9609.73	8297.6	8953.67	37.8248	40.2613	39.0431
6	30096.3	29910.5	30003.4	358515	389545	374030	11.9123	13.0237	12.468	15121.6	14294.4	14708	50.2439	47.7905	49.0172
6.5	45664.2	38214	41939.1	201839	279734	240787	4.42006	7.32021	5.87013	27472	30945.6	29208.8	60.1609	80.9798	70.5703
7	49931.5	51674.8	50803.2	195132	335887	265509	3.908	6.5	5.204	38145.5	45783.8	41964.7	76.3957	88.5998	82.4978
7.5	48554.1	68586.9	58570.5	240887	355936	298411	4.96122	5.18955	5.07538	45767	64502	55134.5	94.2598	94.0442	94.152
8	89769.6	92890.8	91330.2	255355	259141	257248	2.84456	2.78974	2.81715	73332.2	88746.9	81039.6	81.6894	95.5389	88.6141
8.5	NA	136936	136936	283603	193343	238473	NA	1.41193	1.41193	NA	121952	121952	NA	89.0575	89.0575
9	191877	169166	180521	243699	53798.7	148749	1.27008	0.318023	0.794052	174711	166301	170506	91.0539	98.3066	94.6802
9.5	240497	198522	219509	197732	66554.1	132143	0.822182	0.335248	0.578715	229642	192722	211182	95.4864	97.0784	96.2824
10	267194	278212	272703	141644	46754.3	94199.2	0.530117	0.168052	0.349085	261693	265248	263471	97.9413	95.3402	96.6408
10.5	227335	215261	221298	181558	72599	127078	0.798635	0.33726	0.567948	223281	213536	218408	98.2166	99.1985	98.7075
11	260066	325204	292635	245980	81609.2	163795	0.945838	0.250948	0.598393	255585	320102	287843	98.2771	98.431	98.354
11.5	371046	401295	386171	146025	83923.7	114974	0.393549	0.209132	0.30134	359396	390085	374741	96.8602	97.2065	97.0333
12	391745	408241	399993	314507	36262.9	175385	0.802835	0.0888272	0.445831	374307	394919	384613	95.5485	96.7367	96.1426
NA: not available
