# Supplementary material for: Viral control of biomass and diversity of bacterioplankton in the deep sea
Source: Commun Biol. 2020 May 22;3:256. doi: 10.1038/s42003-020-0974-5 (PMC7244761; doi:10.1038/s42003-020-0974-5)
Supplement: Supplementary file 4 — Supplementary Data 2 [file 42003_2020_974_MOESM4_ESM.xlsx]

## Sheet: 1
Title: The distribution of major OTUs in each sample.
The number of the sequences were shown after normalization (5857).
OTU ID	Best match in the GenBank	Identity(%)						DNA						RNA
								D0_1	D0_2	D12+Virus_1	D12+Virus_2	D12-Virus_1	D12-Virus_2	D0_1	D0_2	D12+Virus_1	D12+Virus_2	D12-Virus_2
denovo1622	FNNB01000021.632.2095	100	Alphaproteobacteria	Rhodobacterales	Rhodobacteraceae	Sulfitobacter	Sulfitobacter pontiacus	57	109	544	727	4429	4241	33	29	172	299	1224
denovo2290	FJ695577.1.1497	100	Gammaproteobacteria	Alteromonadales	Pseudoalteromonadaceae	Pseudoalteromonas	uncultured Pseudoalteromonas sp.	23	3	863	675	255	83	2	4	76	646	68
denovo851	EU328029.1.1501	100	Gammaproteobacteria	Alteromonadales	Marinobacteraceae	Marinobacter	uncultured Marinobacter sp.	69	45	619	726	105	90	41	26	266	239	105
denovo452	KM873100.1.1501	100	Gammaproteobacteria	Alteromonadales	Marinobacteraceae	Marinobacter	uncultured Marinobacter sp.	45	50	514	702	115	81	74	55	470	465	144
denovo583	GU108561.1.1375	100	Gammaproteobacteria	Alteromonadales	Alteromonadaceae	Alteromonas	uncultured Alteromonadaceae bacterium	52	54	463	381	136	98	52	123	143	725	317
denovo1197	KT318720.1.1388	100	Gammaproteobacteria	Oceanospirillales	Saccharospirillaceae	uncultured	uncultured bacterium	1	1	128	182	19	498	1	1	197	289	2534
denovo2023	KM823700.1.1529	100	Gammaproteobacteria	Pseudomonadales	Pseudomonadaceae	Pseudomonas	uncultured bacterium	1	1	262	270	42	15	4	1	60	80	14
denovo115	KT318713.1.1388	100	Gammaproteobacteria	Oceanospirillales	Saccharospirillaceae	Oleispira	uncultured bacterium	1	1	261	192	54	24	1	1	2857	1391	432
denovo2350	FLOH01000122.78590.80104	100	Gammaproteobacteria	Oceanospirillales	Saccharospirillaceae	Oceanobacter	marine metagenome	5	8	239	211	24	8	12	89	68	168	12
denovo1128	JX879016.1.1460	99.237	Gammaproteobacteria	Oceanospirillales	Saccharospirillaceae	Oceaniserpentilla	uncultured bacterium	1	1	177	217	17	58	1	1	370	311	98
denovo2024	KM823679.1.1532	100	Gammaproteobacteria	Alteromonadales	Marinobacteraceae	Marinobacter	uncultured bacterium	10	5	128	240	9	7	12	2	65	203	37
denovo1213	FNNB01000021.632.2095	97.368	Alphaproteobacteria	Rhodobacterales	Rhodobacteraceae	Sulfitobacter	Sulfitobacter pontiacus	1	4	18	20	144	155	1	3	4	11	20
denovo2236	GU061965.1.1420	100	Alphaproteobacteria	Rhodobacterales	Rhodobacteraceae	Paracoccus	uncultured bacterium	794	1045	227	66	29	10	273	197	12	87	62
denovo2306	DQ915625.1.1309	100	Alphaproteobacteria	Rhodobacterales	Rhodobacteraceae	Roseovarius	Roseovarius nubinhibens	40	160	71	104	41	35	73	34	45	51	22
denovo446	FNVE01000026.171.1711	100	Gammaproteobacteria	Pseudomonadales	Pseudomonadaceae	Pseudomonas	Pseudomonas aestusnigri	7	3	98	102	36	5	15	3	40	38	9
denovo2247	HQ225012.1.1502	99.732	Gammaproteobacteria	Salinisphaerales	Salinisphaeraceae	Salinisphaera	uncultured bacterium	56	5	166	3	1	7	386	220	1	36	8
denovo1379	EU536675.1.1401	100	Gammaproteobacteria	Oceanospirillales	Alcanivoracaceae	Alcanivorax	uncultured bacterium	9	8	74	92	4	4	10	9	56	187	8
denovo617	JF411392.1.1447	100	Gammaproteobacteria	Pseudomonadales	Pseudomonadaceae	Pseudomonas	uncultured Pseudomonas sp.	6	1	64	85	7	10	1	1	13	18	3
denovo1950	FJ497632.1.1403	100	Campylobacteria	Campylobacterales	Thiovulaceae	Sulfurimonas	uncultured gamma proteobacterium	1	1	1	1	1	146	1	1	1	1	213
denovo1575	AM747817.1.1475	99.18	Gammaproteobacteria	Oceanospirillales	Saccharospirillaceae	Oceaniserpentilla	Oceaniserpentilla haliotis	1	1	42	36	25	23	1	1	37	50	28
denovo1791	KM820607.1.1481	100	Bacteroidia	Flavobacteriales	Flavobacteriaceae	uncultured	uncultured bacterium	154	82	94	13	5	6	14	14	2	5	1
denovo1430	AEUE01000008.155488.156954	100	Alphaproteobacteria	Sphingomonadales	Sphingomonadaceae	Erythrobacter	Citromicrobium sp. JLT1363	80	51	46	36	4	8	18	14	14	6	17
denovo665	KX177645.1.1424	100	Alphaproteobacteria	Rhodobacterales	Rhodobacteraceae	Pseudophaeobacter	uncultured bacterium	1	1	35	51	1	1	1	1	1	21	2
denovo1041	DQ915628.1.1294	99.198	Alphaproteobacteria	Rhodobacterales	Rhodobacteraceae	Sagittula	Sagittula stellata	37	122	29	34	17	6	13	133	3	18	16
denovo1276	KM017974.1.1387	100	Alphaproteobacteria	Rhodobacterales	Rhodobacteraceae	Rhodovulum	Rhodovulum sp. SSK3-1	53	340	40	35	3	7	906	111	7	10	6
denovo685	KM820430.1.1425	100	Alphaproteobacteria	Rhodobacterales	Rhodobacteraceae	Thalassococcus	uncultured bacterium	111	669	32	36	5	4	124	81	9	12	7
denovo1893	FJ666205.1.1235	100	Gammaproteobacteria	Oceanospirillales	Halomonadaceae	Halomonas	uncultured gamma proteobacterium	15	16	16	40	17	3	3	2	1	11	3
denovo1773	U13159.1.1394	100	Alphaproteobacteria	SAR11 clade	Clade I	Clade Ia	uncultured alpha proteobacterium	1312	814	23	27	1	2	34	7	5	2	1
denovo1451	JF421180.1.1503	100	Gammaproteobacteria	Oceanospirillales	Alcanivoracaceae	Alcanivorax	uncultured Alcanivorax sp.	76	21	19	14	7	6	11	7	4	11	5
denovo1529	KF271105.1.1379	100	Alphaproteobacteria	Caulobacterales	Hyphomonadaceae	Henriciella	uncultured bacterium	11	9	38	4	1	1	70	39	3	10	10
denovo2174	KF271238.1.1387	100	Alphaproteobacteria	Caulobacterales	Hyphomonadaceae	Hyphomonas	uncultured bacterium	16	59	11	20	4	3	84	65	11	18	22
denovo1547	CETS01011519.3.1326	98.925	Rhodothermia	Rhodothermales	Rhodothermaceae	Rubrivirga	marine metagenome	9	6	17	5	5	4	117	58	1	36	153
denovo2118	EU802932.1.1441	100	Acidimicrobiia	Actinomarinales	Actinomarinaceae	Candidatus Actinomarina	uncultured bacterium	246	41	7	14	1	1	9	2	1	1	1
denovo724	KX809757.1.1407	100	Alphaproteobacteria	Rhizobiales	Rhizobiaceae	Oricola	Oricola cellulosilytica	6	10	16	5	1	1	352	43	1	7	2
denovo463	JYMV01012758.1039.2521	100	hydrothermal vent metagenome					217	44	11	7	1	1	9	40	1	10	6
denovo1840	EU804567.1.1438	100	Alphaproteobacteria	SAR11 clade	Clade II	uncultured bacterium		279	8	7	8	1	1	4	1	1	2	1
denovo120	GU061965.1.1420	97.382	Alphaproteobacteria	Rhodobacterales	Rhodobacteraceae	Paracoccus	uncultured bacterium	30	54	5	7	3	1	13	13	2	5	1
denovo1569	AB545808.1.1443	98.118	Rhodothermia	Rhodothermales	Rhodothermaceae	Rubricoccus	Rubricoccus marinus	4	27	6	7	1	2	62	32	1	16	15
denovo1689	KP639098.1.1500	99.196	Gammaproteobacteria	Salinisphaerales	Solimonadaceae	Oceanococcus	uncultured bacterium	21	1	2	12	1	1	225	209	23	8	1
denovo2035	FJ602405.1.1460	100	Gammaproteobacteria	Betaproteobacteriales	Burkholderiaceae	Ralstonia	uncultured bacterium	6	97	3	2	7	1	2	2	1	1	1
denovo2295	AAMQ01000012.1.1850	100	Alphaproteobacteria	Caulobacterales	Hyphomonadaceae	Oceanicaulis	Oceanicaulis sp. HTCC2633	22	56	8	3	1	1	67	311	16	4	4
denovo1144	EU802637.1.1438	99.191	Alphaproteobacteria	SAR11 clade	Clade II	uncultured bacterium		114	1	5	4	1	1	3	1	1	1	1
denovo1306	FJ516802.1.1496	99.465	Gammaproteobacteria	Betaproteobacteriales	Rhodocyclaceae	Denitromonas	uncultured beta proteobacterium	14	90	3	1	1	5	10	140	1	3	2
denovo832	KM820557.1.1423	100	Alphaproteobacteria	Rhodobacterales	Rhodobacteraceae	Pseudooceanicola	uncultured bacterium	52	150	3	2	1	4	32	14	6	3	1
denovo1574	KF271132.1.1379	100	Alphaproteobacteria	Caulobacterales	Hyphomonadaceae	Maricaulis	uncultured bacterium	34	5	6	1	1	1	478	532	18	5	1
denovo2100	JQ731975.1.1375	100	Alphaproteobacteria	Caulobacterales	Hyphomonadaceae	Ponticaulis	uncultured bacterium	6	51	2	5	1	1	144	19	1	1	3
denovo442	HM057789.1.1506	99.733	Deltaproteobacteria	Bradymonadales	uncultured bacterium			3	30	5	2	1	1	25	37	4	21	1
denovo2286	EU805062.1.1449	100	Oxyphotobacteria	Synechococcales	Cyanobiaceae	Prochlorococcus MIT9313	uncultured bacterium	26	160	1	3	3	1	89	92	57	10	19
denovo245	FWXR01000045.267.1753	100	Alphaproteobacteria	Rhizobiales	Rhizobiaceae	Fulvimarina	Fulvimarina manganoxydans	5	21	1	5	1	1	220	150	3	13	7
denovo48	KP735966.1.1484	99.733	Nitriliruptoria	Euzebyales	Euzebyaceae	Euzebya	Euzebya sp. DY32-46	16	7	2	1	1	4	42	9	1	3	62
denovo2214	HQ674173.1.1436	99.461	Alphaproteobacteria	SAR11 clade	Clade II	uncultured bacterium		147	4	1	3	1	1	1	1	1	1	1
denovo391	AY162078.1.1354	100	Alphaproteobacteria	Rhodospirillales	Terasakiellaceae	uncultured	alpha proteobacterium GMD37B4	2	1	3	1	1	1	45	31	55	4	1
denovo554	KF271012.1.1475	99.732	OM190	uncultured bacterium				7	2	2	1	2	1	1	776	1	2	2
denovo954	FJ545636.1.1509	100	Deltaproteobacteria	SAR324 clade(Marine group B)	uncultured bacterium			20	42	1	3	1	1	4	3	42	2	2
denovo1407	JQ739033.1.1350	98.123	Deltaproteobacteria	Bdellovibrionales	Bdellovibrionaceae	OM27 clade	uncultured bacterium	10	517	1	1	1	1	334	1141	1	1	1
denovo1579	AB980107.1.1483	97.059	Deltaproteobacteria	Myxococcales	Sandaracinaceae	uncultured	uncultured delta proteobacterium	3	1	1	1	1	1	496	17	1	2	1
denovo1735	KF179775.1.1444	95.616	Bacteroidia	Flavobacteriales	Crocinitomicaceae	Crocinitomix	uncultured bacterium	1	1	1	1	1	1	124	1	1	1	1
denovo979	KF786448.1.1390	99.73	Bacteroidia	Flavobacteriales	Crocinitomicaceae	Fluviicola	uncultured Flavobacteriales bacterium	1	10	1	1	1	1	4	242	1	1	1
