# Supplementary material for: Viral control of biomass and diversity of bacterioplankton in the deep sea
Source: Commun Biol. 2020 May 22;3:256. doi: 10.1038/s42003-020-0974-5 (PMC7244761; doi:10.1038/s42003-020-0974-5)
Supplement: Supplementary file 5 — Supplementary Data 3 [file 42003_2020_974_MOESM5_ESM.xlsx]

## Sheet: Sheet1
Table S3 Proportion of nodes belonging to α- and γ-Proteobacteria in the networks and the proportion of these two classes in the +virus and -virus treatments at RNA level.
Proteobacteria	+virus	-virus
a-nodea	0.2946	0.2343
a-treatmentb	0.303	0.1229
g-nodea	0.3125	0.4141
g-treatmentb	0.2488	0.6481
aPercentage showing the node number/total node number in each network.
bPercentage showing the proportion of the class in the treatment.
